# Supplementary material for: White‐crowned sparrow males show immediate flexibility in song amplitude but not in song minimum frequency in response to changes in noise levels in the field
Source: Ecol Evol. 2017 May 31;7(13):4991–5001. doi: 10.1002/ece3.3037 (PMC5496534; doi:10.1002/ece3.3037)
Supplement: Supplementary file 2 [file ECE3-7-4991-s002.R]

## AmpFreqAnalysis.R
library(nlme)
library(AICcmodavg)
library(foreach)

get_amp_freq_results <- function(){
  song.amp2<-read.csv(file="SongAmplitude2015.csv")
  song.amp2$start=as.POSIXct(as.POSIXlt(as.character(song.amp2$start)))
  foo=function(...) c(...)
  bar<-as.factor(substr(as.character(song.amp2$song.id),10,12)); 
  af.key <- foreach(bout=levels(bar),
                    song.count=tapply(song.amp2$song.num,bar,foo),
                    song.row=tapply(seq_len(nrow(song.amp2)),bar,foo),
                    .combine=rbind) %do% 
    cbind(song.amp2[song.row,],
          song.ind=song.count,
          song_tag=paste(bout,"song",song.amp2$bird.id[song.row],song.count,sep="_")); 
  
  song.min.freq<-read.csv("MinFreqResults.csv")
  rownames(song.min.freq)<-as.character(song.min.freq$alt_song_tag)
  song.freq.col <-c("song.min")
  song.freq.key<-as.character(af.key$song_tag)
  song.freq.key<-sub("side of road","sideOfRoad",song.freq.key)
  song.amp.freq = cbind(af.key,song.min.freq[song.freq.key,song.freq.col,drop=FALSE])
  return(song.amp.freq)
}

{
	LD2015.ambient<-read.csv("AmbientNoiseMeasures.csv")
  tapply(LD2015.ambient$LAeq,LD2015.ambient$BirdID,function(x) 10*log10(median(10^(x/10))))->LD2015.ambient.bird
  song.amp3<-get_amp_freq_results()
  LD2015.ambient-> baz
  baz[1:22,]->baz
  rownames(baz)<-as.character(baz$LD_file)
  song.amp3$file.LAeq <- baz[sub(pattern="_Song_.*",replace=".xlsx",as.character(song.amp3$song.id)),"LAeq"]
  song.amp3$bird.LAeq <- LD2015.ambient.bird[as.character(song.amp3$bird.id)]
  song.amp3$file.LAF90 <- baz[sub(pattern="_Song_.*",replace=".xlsx",as.character(song.amp3$song.id)),"LAF90.00"]

  ## Adding quadratic terms
  song.amp3$distance2 <- song.amp3$distance^2
  song.amp3$ambient.LAeq2 <- song.amp3$ambient.LAeq^2
  song.amp3$bird.LAeq2 <- song.amp3$bird.LAeq^2
  song.amp3$file.LAF902 <- song.amp3$file.LAF90^2
  song.amp3$subset.min = !is.na(song.amp3$song.min)
  song.amp4<-song.amp3
  
  ## Split off data for song amplitude analysis
  song.amp3<-song.amp3[!is.na(song.amp3$SEL.LZeq),]
  amp.outliers=which(song.amp3$SEL.LZeq<75)
  amp.outliers=c(amp.outliers,which(song.amp3$bird.LAeq<45 &song.amp3$file.LAeq>55 ))
  cat("\nDropping for Song Amp:\t")
  cat(paste(as.character(song.amp3[unique(amp.outliers),"song.id"]),collape=" "))
  if(length(amp.outliers)>0)
    song.amp3<-song.amp3[-unique(amp.outliers),]
  cat("\n")
  
  tmp.s<-summary(tmp.m<-lme(song.min~SEL.LZeq,method="ML",random=~1|bird.id,data=song.amp3,subset=subset.min))
  print(tmp.s)
  summary(tmp.n<-lme(song.min~1,method="ML",random=~1|bird.id,data=song.amp3,subset=subset.min))
  
  print(aictab(resA<-list(null=tmp.n,song=tmp.m)))
  for(iter in names(resA)) { 
    cat(paste(iter,"\t<-\t")); print(formula(resA[[iter]]),showEnv=FALSE);}
  
print(summary(lme(SEL.LZeq~distance+ambient.LAeq+ambient.LAeq2,method="ML",random=~1|bird.id,data=song.amp3)))

resSEL<- list(
  m0=lme(SEL.LZeq~1,method="ML",random=~1|bird.id,data=song.amp3),
  mI=lme(SEL.LZeq~ambient.LAeq,method="ML",random=~1|bird.id,data=song.amp3),
  mB=lme(SEL.LZeq~file.LAF90,method="ML",random=~1|bird.id,data=song.amp3),
  mT=lme(SEL.LZeq~bird.LAeq,method="ML",random=~1|bird.id,data=song.amp3),
  mIBT=lme(SEL.LZeq~ambient.LAeq+file.LAF90+bird.LAeq,method="ML",random=~1|bird.id,data=song.amp3),
  mIB=lme(SEL.LZeq~ambient.LAeq+file.LAF90,method="ML",random=~1|bird.id,data=song.amp3),
  mIT=lme(SEL.LZeq~ambient.LAeq+bird.LAeq,method="ML",random=~1|bird.id,data=song.amp3),
  mBT=lme(SEL.LZeq~file.LAF90+bird.LAeq,method="ML",random=~1|bird.id,data=song.amp3),
  mIXB=lme(SEL.LZeq~ambient.LAeq*file.LAF90,method="ML",random=~1|bird.id,data=song.amp3),
  mIXT=lme(SEL.LZeq~ambient.LAeq*bird.LAeq,method="ML",random=~1|bird.id,data=song.amp3),
  mBXT=lme(SEL.LZeq~file.LAF90*bird.LAeq,method="ML",random=~1|bird.id,data=song.amp3),
  mIB2=lme(SEL.LZeq~ambient.LAeq+file.LAF90+file.LAF902,method="ML",random=~1|bird.id,data=song.amp3),
  mIT2=lme(SEL.LZeq~ambient.LAeq+bird.LAeq+bird.LAeq2,method="ML",random=~1|bird.id,data=song.amp3),
  mI2B=lme(SEL.LZeq~ambient.LAeq+ambient.LAeq2+file.LAF90,method="ML",random=~1|bird.id,data=song.amp3),
  mI2T=lme(SEL.LZeq~ambient.LAeq+ambient.LAeq2+bird.LAeq,method="ML",random=~1|bird.id,data=song.amp3),
  mBT2=lme(SEL.LZeq~file.LAF90+bird.LAeq+bird.LAeq2,method="ML",random=~1|bird.id,data=song.amp3),
  mB2T=lme(SEL.LZeq~file.LAF90+file.LAF902+bird.LAeq,method="ML",random=~1|bird.id,data=song.amp3),
  mI2=lme(SEL.LZeq~ambient.LAeq+ambient.LAeq2,method="ML",random=~1|bird.id,data=song.amp3),
  mB2=lme(SEL.LZeq~file.LAF90+file.LAF902,method="ML",random=~1|bird.id,data=song.amp3),
  mT2=lme(SEL.LZeq~bird.LAeq+bird.LAeq2,method="ML",random=~1|bird.id,data=song.amp3),
  mI2B2T2=lme(SEL.LZeq~ambient.LAeq+ambient.LAeq2+file.LAF90+file.LAF902+bird.LAeq+bird.LAeq2,method="ML",random=~1|bird.id,data=song.amp3),
  mI2B2=lme(SEL.LZeq~ambient.LAeq+ambient.LAeq2+file.LAF90+file.LAF902,method="ML",random=~1|bird.id,data=song.amp3),
  mI2T2=lme(SEL.LZeq~ambient.LAeq+ambient.LAeq2+bird.LAeq+bird.LAeq2,method="ML",random=~1|bird.id,data=song.amp3),
  mB2T2=lme(SEL.LZeq~file.LAF90+file.LAF902+bird.LAeq+bird.LAeq2,method="ML",random=~1|bird.id,data=song.amp3),
  mIB2T=lme(SEL.LZeq~ambient.LAeq+file.LAF90+file.LAF902+bird.LAeq,method="ML",random=~1|bird.id,data=song.amp3),
  mIB2T2=lme(SEL.LZeq~ambient.LAeq+file.LAF90+file.LAF902+bird.LAeq+bird.LAeq2,method="ML",random=~1|bird.id,data=song.amp3),
  mIBT2=lme(SEL.LZeq~ambient.LAeq+file.LAF90+bird.LAeq+bird.LAeq2,method="ML",random=~1|bird.id,data=song.amp3),
  mI2B2T=lme(SEL.LZeq~ambient.LAeq+ambient.LAeq2+file.LAF90+file.LAF902+bird.LAeq,method="ML",random=~1|bird.id,data=song.amp3),
  mI2BT2=lme(SEL.LZeq~ambient.LAeq+ambient.LAeq2+file.LAF90+bird.LAeq+bird.LAeq2,method="ML",random=~1|bird.id,data=song.amp3),
  mI2BT=lme(SEL.LZeq~ambient.LAeq+ambient.LAeq2+file.LAF90+bird.LAeq,method="ML",random=~1|bird.id,data=song.amp3),
  mDIB2T=lme(SEL.LZeq~distance+ambient.LAeq+file.LAF90+file.LAF902+bird.LAeq,method="ML",random=~1|bird.id,data=song.amp3),
  mDIB2T2=lme(SEL.LZeq~distance+ambient.LAeq+file.LAF90+file.LAF902+bird.LAeq+bird.LAeq2,method="ML",random=~1|bird.id,data=song.amp3),
  mDIBT2=lme(SEL.LZeq~distance+ambient.LAeq+file.LAF90+bird.LAeq+bird.LAeq2,method="ML",random=~1|bird.id,data=song.amp3),
  mDI2B2T=lme(SEL.LZeq~distance+ambient.LAeq+ambient.LAeq2+file.LAF90+file.LAF902+bird.LAeq,method="ML",random=~1|bird.id,data=song.amp3),
  mDI2BT2=lme(SEL.LZeq~distance+ambient.LAeq+ambient.LAeq2+file.LAF90+bird.LAeq+bird.LAeq2,method="ML",random=~1|bird.id,data=song.amp3),
  mDI2BT=lme(SEL.LZeq~distance+ambient.LAeq+ambient.LAeq2+file.LAF90+bird.LAeq,method="ML",random=~1|bird.id,data=song.amp3),
  mD=lme(SEL.LZeq~distance,method="ML",random=~1|bird.id,data=song.amp3),
  mDI=lme(SEL.LZeq~distance+ambient.LAeq,method="ML",random=~1|bird.id,data=song.amp3),
  mDB=lme(SEL.LZeq~distance+file.LAF90,method="ML",random=~1|bird.id,data=song.amp3),
  mDT=lme(SEL.LZeq~distance+bird.LAeq,method="ML",random=~1|bird.id,data=song.amp3),
  mDIBT=lme(SEL.LZeq~distance+ambient.LAeq+file.LAF90+bird.LAeq,method="ML",random=~1|bird.id,data=song.amp3),
  mDIB=lme(SEL.LZeq~distance+ambient.LAeq+file.LAF90,method="ML",random=~1|bird.id,data=song.amp3),
  mDIT=lme(SEL.LZeq~distance+ambient.LAeq+bird.LAeq,method="ML",random=~1|bird.id,data=song.amp3),
  mDBT=lme(SEL.LZeq~distance+file.LAF90+bird.LAeq,method="ML",random=~1|bird.id,data=song.amp3),
  mDIXB=lme(SEL.LZeq~distance+ambient.LAeq*file.LAF90,method="ML",random=~1|bird.id,data=song.amp3),
  mDIXT=lme(SEL.LZeq~distance+ambient.LAeq*bird.LAeq,method="ML",random=~1|bird.id,data=song.amp3),
  mDBXT=lme(SEL.LZeq~distance+file.LAF90*bird.LAeq,method="ML",random=~1|bird.id,data=song.amp3),
  mDIB2=lme(SEL.LZeq~distance+ambient.LAeq+file.LAF90+file.LAF902,method="ML",random=~1|bird.id,data=song.amp3),
  mDIT2=lme(SEL.LZeq~distance+ambient.LAeq+bird.LAeq+bird.LAeq2,method="ML",random=~1|bird.id,data=song.amp3),
  mDI2B=lme(SEL.LZeq~distance+ambient.LAeq+ambient.LAeq2+file.LAF90,method="ML",random=~1|bird.id,data=song.amp3),
  mDI2T=lme(SEL.LZeq~distance+ambient.LAeq+ambient.LAeq2+bird.LAeq,method="ML",random=~1|bird.id,data=song.amp3),
  mDBT2=lme(SEL.LZeq~distance+file.LAF90+bird.LAeq+bird.LAeq2,method="ML",random=~1|bird.id,data=song.amp3),
  mDB2T=lme(SEL.LZeq~distance+file.LAF90+file.LAF902+bird.LAeq,method="ML",random=~1|bird.id,data=song.amp3),
  mDI2=lme(SEL.LZeq~distance+ambient.LAeq+ambient.LAeq2,method="ML",random=~1|bird.id,data=song.amp3),
  mDB2=lme(SEL.LZeq~distance+file.LAF90+file.LAF902,method="ML",random=~1|bird.id,data=song.amp3),
  mDT2=lme(SEL.LZeq~distance+bird.LAeq+bird.LAeq2,method="ML",random=~1|bird.id,data=song.amp3),
  mDI2B2T2=lme(SEL.LZeq~distance+ambient.LAeq+ambient.LAeq2+file.LAF90+file.LAF902+bird.LAeq+bird.LAeq2,method="ML",random=~1|bird.id,data=song.amp3),
  mDI2B2=lme(SEL.LZeq~distance+ambient.LAeq+ambient.LAeq2+file.LAF90+file.LAF902,method="ML",random=~1|bird.id,data=song.amp3),
  mDI2T2=lme(SEL.LZeq~distance+ambient.LAeq+ambient.LAeq2+bird.LAeq+bird.LAeq2,method="ML",random=~1|bird.id,data=song.amp3),
  mDB2T2=lme(SEL.LZeq~distance+file.LAF90+file.LAF902+bird.LAeq+bird.LAeq2,method="ML",random=~1|bird.id,data=song.amp3)
  
)

lK1<-function(x) structure(list(c("",x)),.Names=x)
lK2<-function(x) structure(list(c("",x,paste0(x,"2"))),.Names=x)
foo<-do.call(expand.grid,sapply(c("D","I","B","T"),lK1))[-1,];
linear.models<-c("m0",apply(cbind("m",foo),1,paste0,collapse=""))
foo<-do.call(expand.grid,sapply(c("D","I2","B2","T2"),lK1))[-1,];
quadratic.models<-c("m0",apply(cbind("m",foo),1,paste0,collapse=""))
foo<-do.call(expand.grid,c(lK1("D"),lK2("I"),lK2("B"),lK1("T")) )[-1,];
model.set <-function(term.key) c("m0",apply(cbind("m", do.call(expand.grid,term.key )[-1,] ),1,paste0,collapse=""))
cat("\n\nSong Amplitude (Bird Random Effect)\n")
  aicSEL<-aictab(resSEL)
  print(aicSEL[aicSEL$Cum.Wt <= 0.95,])
  for(iter in names(resSEL)) { 
    cat(paste(iter,"\t<-\t")); print(formula(resSEL[[iter]]),showEnv=FALSE);}
  print(importance(resSEL,"distance"))
  cat("\nLinear\n")
  print(importance(resSEL[model.set(c(lK1("D"),lK1("I"),lK2("B"),lK2("T")) )],"ambient.LAeq"))
  print(importance(resSEL[model.set(c(lK1("D"),lK2("I"),lK1("B"),lK2("T")) )],"file.LAF90"))
  print(importance(resSEL[model.set(c(lK1("D"),lK2("I"),lK2("B"),lK1("T")) )],"bird.LAeq"))
  cat("\nQuadratic\n")
  print(importance(resSEL[model.set(c(lK1("D"),lK1("I2"),lK2("B"),lK2("T")) )],"ambient.LAeq"))
  print(importance(resSEL[model.set(c(lK1("D"),lK2("I"),lK1("B2"),lK2("T")) )],"file.LAF90"))
  print(importance(resSEL[model.set(c(lK1("D"),lK2("I"),lK2("B"),lK1("T2")) )],"bird.LAeq"))
  print(evidence(aicSEL,model.low="m0"))


for(iter in names(res)) { 
      cat(paste(iter,"\t<-\t")); print(formula(res[[iter]]),showEnv=FALSE);}
    

resMinSpec<-list(
  N=lme(song.min~1,method="ML",random=~(1+ambient.LAeq)|bird.id,data=song.amp4,subset=subset.min), 
  I=lme(song.min~ambient.LAeq,method="ML",random=~(1+ambient.LAeq)|bird.id,data=song.amp4,subset=subset.min), 
  B=lme(song.min~file.LAF90,method="ML",random=~(1+ambient.LAeq)|bird.id,data=song.amp4,subset=subset.min), 
  t=lme(song.min~bird.LAeq,method="ML",random=~(1+ambient.LAeq)|bird.id,data=song.amp4,subset=subset.min), 
  IB=lme(song.min~ambient.LAeq+file.LAF90,method="ML",random=~(1+ambient.LAeq)|bird.id,data=song.amp4,subset=subset.min), 
  IBt=lme(song.min~ambient.LAeq+file.LAF90+bird.LAeq,method="ML",random=~(1+ambient.LAeq)|bird.id,data=song.amp4,subset=subset.min), 
  It=lme(song.min~ambient.LAeq+bird.LAeq,method="ML",random=~(1+ambient.LAeq)|bird.id,data=song.amp4,subset=subset.min), 
  Bt=lme(song.min~file.LAF90+bird.LAeq,method="ML",random=~(1+ambient.LAeq)|bird.id,data=song.amp4,subset=subset.min), 
  IxB=lme(song.min~ambient.LAeq*file.LAF90,method="ML",random=~(1+ambient.LAeq)|bird.id,data=song.amp4,subset=subset.min),
  Ixt=lme(song.min~ambient.LAeq*bird.LAeq,method="ML",random=~(1+ambient.LAeq)|bird.id,data=song.amp4,subset=subset.min),
  Bxt=lme(song.min~file.LAF90*bird.LAeq,method="ML",random=~(1+ambient.LAeq)|bird.id,data=song.amp4,subset=subset.min),
  I2=lme(song.min~ambient.LAeq+ambient.LAeq2,method="ML",random=~(1+ambient.LAeq)|bird.id,data=song.amp4,subset=subset.min), 
  I2B2=lme(song.min~ambient.LAeq+ambient.LAeq2+file.LAF90+file.LAF902,method="ML",random=~(1+ambient.LAeq)|bird.id,data=song.amp4,subset=subset.min), 
  I2B2T2=lme(song.min~ambient.LAeq+ambient.LAeq2+file.LAF90+file.LAF902+bird.LAeq+bird.LAeq2,method="ML",random=~(1+ambient.LAeq)|bird.id,data=song.amp4,subset=subset.min), 
  I2T2=lme(song.min~ambient.LAeq+ambient.LAeq2+bird.LAeq+bird.LAeq2,method="ML",random=~(1+ambient.LAeq)|bird.id,data=song.amp4,subset=subset.min), 
  B2=lme(song.min~file.LAF90+file.LAF902,method="ML",random=~(1+ambient.LAeq)|bird.id,data=song.amp4,subset=subset.min), 
  B2T2=lme(song.min~file.LAF90+file.LAF902+bird.LAeq+bird.LAeq2,method="ML",random=~(1+ambient.LAeq)|bird.id,data=song.amp4,subset=subset.min), 
  T2=lme(song.min~bird.LAeq+bird.LAeq2,method="ML",random=~(1+ambient.LAeq)|bird.id,data=song.amp4,subset=subset.min))


foo<-do.call(expand.grid,sapply(c("I","B","t"),lK1))[-1,];
linear.models<-c("N",apply(cbind("",foo),1,paste0,collapse=""))
foo<-do.call(expand.grid,sapply(c("I2","B2","T2"),lK1))[-1,];
quadratic.models<-c("N",apply(cbind("",foo),1,paste0,collapse=""))
for(iter in names(resMin)) { 
  cat(paste(iter,"\t<-\t")); print(formula(resMin[[iter]]),showEnv=FALSE);}

cat("\n\nSong Minimum Frequency (Bird Interaction Random Effect)\n")
aicMinSpec<-aictab(resMinSpec)
print(aicMin[aicMinSpec$Cum.Wt <= 0.95,])
print(aicMin[aicMinSpec$Delta_AICc <= 2,])
print(importance(resMinSpec[linear.models],"ambient.LAeq"))
print(importance(resMinSpec[linear.models],"file.LAF90"))
print(importance(resMinSpec[linear.models],"bird.LAeq"))
print(importance(resMinSpec[quadratic.models],"ambient.LAeq"))
print(importance(resMinSpec[quadratic.models],"file.LAF90"))
print(importance(resMinSpec[quadratic.models],"bird.LAeq"))
print(evidence(aictab(resMinSpec),as.character(aictab(resMinSpec[-1])[1,"Modnames"]),"N"))
}

if(FALSE){
  
  pdf(file="SongAmplitude20170216.pdf",width=7.5,height=6)
  try({
    SEL.pred<- function(dist=mean(song.amp3$distance),
                        L.inst=mean(song.amp3$ambient.LAeq), 
                        L.bout=mean(song.amp3$file.LAeq)) (  
                          107.1801161+
                            0.1424138*dist 
                          -1.5985010 *L.inst  + 0.0215343*L.inst^2 + 0*L.bout )
    refline.col="black"
    par(mfrow=c(1,2),mar=c(5,4,4,0))
    ylab1="Song SELeq (dB-Z SPL)"
    ylab2=ylab3=""
    plot(SEL.LZeq ~ ambient.LAeq,data=song.amp3,
         xlab="Instantaneous Noise Level (dB-A SPL)",ylab=ylab1)
    curve(SEL.pred(L.inst=L.inst),xname="L.inst",col=refline.col,add=TRUE)
    par(mar=c(5,2,4,2))
    plot(SEL.LZeq ~ distance,data=song.amp3,
         xlab="Distance to Recordist (m)",ylab=ylab3,yaxt="n")
    curve(SEL.pred(dist=dist),xname="dist",col=refline.col,add=TRUE)
  })
  dev.off()

}
 
 
